# Supplementary material for: Discovery of Biomarkers for Amyotrophic Lateral Sclerosis from Human Cerebrospinal Fluid Using Mass-Spectrometry-Based Proteomics
Source: Biomedicines. 2023 Apr 23;11(5):1250. doi: 10.3390/biomedicines11051250 (PMC10215566; doi:10.3390/biomedicines11051250)
Supplement: Supplementary file 1 [file biomedicines-11-01250-s001.zip]

Archive with 2 entries (2 files):
- biomedicines-11-01250+Supplemental_Data_S1.xlsx
- biomedicines-11-01250+supplementary.pdf
